# Supplementary material for: HiCmapTools: a tool to access HiC contact maps
Source: BMC Bioinformatics. 2022 Feb 10;23:64. doi: 10.1186/s12859-022-04589-y (PMC8832839; doi:10.1186/s12859-022-04589-y)
Supplement: Supplementary file 2 — Additional file 2. Bash and R scripts for the experiment of “3.1 TAD loop”. [file 12859_2022_4589_MOESM2_ESM.zip]

Archive with 8 entries (8 files):
- loopIntensity4epiTAD.pdf
- __MACOSX/._loopIntensity4epiTAD.pdf
- plot_TADLoop.R
- __MACOSX/._plot_TADLoop.R
- run_TADloop.sh
- __MACOSX/._run_TADloop.sh
- TADloop_cm_10k_top5.tsv
- __MACOSX/._TADloop_cm_10k_top5.tsv
