# Supplementary material for: HiCmapTools: a tool to access HiC contact maps
Source: BMC Bioinformatics. 2022 Feb 10;23:64. doi: 10.1186/s12859-022-04589-y (PMC8832839; doi:10.1186/s12859-022-04589-y)
Supplement: Supplementary file 2 — Additional file 2. Bash and R scripts for the experiment of “3.1 TAD loop”. [file 12859_2022_4589_MOESM2_ESM.zip › run_TADloop.sh]

time ./hicmaptools -in_map fly.bimap -in_bin fly.bins -loop epiTAD.bed -random 1 -output TADloop_cm_10k_top5.tsv &> TADloop.log
Rscript plot_TADLoop.R
