# Supplementary material for: HiCmapTools: a tool to access HiC contact maps
Source: BMC Bioinformatics. 2022 Feb 10;23:64. doi: 10.1186/s12859-022-04589-y (PMC8832839; doi:10.1186/s12859-022-04589-y)
Supplement: Supplementary file 3 — Additional file 3. Bash and R scripts for the experiment of “3.2 TAD intra-density”. [file 12859_2022_4589_MOESM3_ESM.zip]

Archive with 8 entries (8 files):
- intraIntensity4epiTAD.pdf
- __MACOSX/._intraIntensity4epiTAD.pdf
- plot_TADintra.R
- __MACOSX/._plot_TADintra.R
- run_TADintra.sh
- __MACOSX/._run_TADintra.sh
- TADintra_cm_10k_top5.tsv
- __MACOSX/._TADintra_cm_10k_top5.tsv
