# Supplementary material for: HiCmapTools: a tool to access HiC contact maps
Source: BMC Bioinformatics. 2022 Feb 10;23:64. doi: 10.1186/s12859-022-04589-y (PMC8832839; doi:10.1186/s12859-022-04589-y)
Supplement: Supplementary file 3 — Additional file 3. Bash and R scripts for the experiment of “3.2 TAD intra-density”. [file 12859_2022_4589_MOESM3_ESM.zip › plot_TADintra.R]

library(dplyr)
library(ggplot2)
library(plyr)

# 1:red:active, 2:gray:null, 3:PcG:blue, 4:HP1:green
epicols <- c("red", "gray", "blue", "green")
     
res_f <- "TADintra_cm_10k_top5.tsv"
epi_f <- "epiTAD.bed"

# read file
cont_d = read.table(res_f, header=TRUE, sep="\t")
epi_d = read.table(epi_f)
colnames(epi_d) <- c("chrom", "start", "end", "epi")

cont_d$id = paste(cont_d$chrom, cont_d$start, cont_d$end, sep=".")
epi_d$id = paste(epi_d$chrom, epi_d$start, epi_d$end, sep=".")
epi_d$distance <- epi_d$end - epi_d$start

result = merge(cont_d, epi_d, by = "id", all = F)
result <- subset(result, epi != 0)
result$epi_class <- as.factor(result$epi)
  
clu_1 = subset(result, epi == 1)
clu_2 = subset(result, epi == 2)
clu_3 = subset(result, epi == 3)
clu_4 = subset(result, epi == 4)

pdf("intraIntensity4epiTAD.pdf")
boxplot(clu_1$ave_normal, clu_2$ave_normal, clu_3$ave_normal, clu_4$ave_normal,
        main=res_f,
        names=c("active","null","PcG","HP1"),
        xlab="epiTAD",
        ylab="ave. intraTAD contact intensity",
        col=epicols,
        notch=TRUE, outline = FALSE, varwidth = TRUE)
dev.off()
