# Supplementary material for: HiCmapTools: a tool to access HiC contact maps
Source: BMC Bioinformatics. 2022 Feb 10;23:64. doi: 10.1186/s12859-022-04589-y (PMC8832839; doi:10.1186/s12859-022-04589-y)
Supplement: Supplementary file 3 — Additional file 3. Bash and R scripts for the experiment of “3.2 TAD intra-density”. [file 12859_2022_4589_MOESM3_ESM.zip › run_TADintra.sh]

time ./hicmaptools -in_map fly.bimap -in_bin fly.bins -TAD epiTAD.bed -random 0 -output TADintra_cm_10k_top5.tsv &> TADintra.log
Rscript plot_TADintra.R
